# Supplementary material for: Alpha 7 nicotinic acetylcholine receptors signaling boosts cell-cell interactions in macrophages effecting anti-inflammatory and organ protection
Source: Commun Biol. 2023 Jun 23;6:666. doi: 10.1038/s42003-023-05051-2 (PMC10290099; doi:10.1038/s42003-023-05051-2)
Supplement: Supplementary file 4 — Supplementary Data 1 [file 42003_2023_5051_MOESM4_ESM.xlsx]

## Sheet: Fig.1
	Fig.1b ELISA TNF-α (pg/mL)				Fig.1c plasma BUN (mg/dL)
	LPS-GTS-	LPS+GTS-	LPS+GTS+		LPS-GTS-	LPS+GTS-	LPS+GTS+
	6.34957	368.49	181.324		23.9	31.6	28.7
	6.423	335.016	233.89		26	31.8	29.4
	6.58255	334.357	167.825		32.7	35.8	27.8
	6.04131	245.833	170.868		28	34	28.6
	6.30925	284.449	170.33		26.5	34.6	30
	6.04692	282.413	241.146		22.7	29.5	28.2
	6.57719	394.276	214.427		29.1	31.4	26.4
		335.824	297.916			30.6	29.6
	Fig.1d RT-PCR (Ngal/Gapdh relative expression)				Fig.1d RT-PCR (Kim1/Gapdh relative expression)
	LPS-GTS-	LPS+GTS-	LPS+GTS+		LPS-GTS-	LPS+GTS-	LPS+GTS+
	2.406	767.07	453.43		1.4524	12.18	9.63
	1.085	1020.98	676.586		1.1643	15.55	14.22
	1.791	899.905	828.646		2.9032	15.65	7.72
	1.186	972.326	535.323		1	10.79	10.81
	1.662	434.514	270.651		1.3342	9.37	10.44
	2.27	811.991	552.307		1.606	11.5	11
	1	945.024	493.484		1.2989	19.54	12.43
	5.391	742.043	611.264		2.8969	17.57	10.03
	Fig.1f TUNEL (# of apoptotic cells/field)
	LPS+GTS-	LPS+GTS+
	7.16667	4.5
	4.33333	4.33333
	6.83333	3.83333
	9	5.83333
	7	4.16667
	4.66667	4.5
	4.16667	4.33333

## Sheet: Fig.2
	Fig.2b ELISA TNF-α (pg/mL)					Fig.2c plasma BUN (mg/dL)
	Littermate WT		LysMCre			Littermate WT		LysMCre
	LPS+GTS-	LPS+GTS+	LPS+GTS-	LPS+GTS+		LPS+GTS-	LPS+GTS+	LPS+GTS-	LPS+GTS+
	389.477	283.929	381.531	390.284		47.3	13.4	36.9	36.2
	354.046	228.558	529.51	320.697		31.4	22	46	23.1
	565.454	270.614	401.6	317.551		25.6	29.8	34	41.4
	123.135	74.7129	259.741	135.095		35.3	35.7	33.6	19.8
	306.293	290.496	238.38	340.142		31.1	27.2	34.1	31.5
	377.191	198.604	380.679	310.713		31.9	45	26	28.5
	563.956	214.882	256.548	229.339		39.3		38.4	35.7
	616.303	19.3576	266.441	393.885		35.8		35	31.4
	467.797	18.0998	626.476	131.279				27.4	33.9
	222.918	339.167	280.747	300.702					32.4
	422.54	491.789	507.703	594.804					33.2
	223.772	375.565	496.092	42.5362
	423.653	405.704	204.506	252.224
	324.846		445.169	543.377
			635.421	353.565
			231.422	358.765
			8.55206	379.659
				312.156
				430.242
	Fig.2d RT-PCR (Ngal/Gapdh relative expression)					Fig.2d RT-PCR (Kim1/Gapdh relative expression)
	Littermate WT		LysMCre			Littermate WT		LysMCre
	LPS+GTS-	LPS+GTS+	LPS+GTS-	LPS+GTS+		LPS+GTS-	LPS+GTS+	LPS+GTS-	LPS+GTS+
	9.2036	1.63873	13.7301	7.71666		2.55393	1.32827	4.30183	2.12666
	14.9151	1	8.57192	12.0297		5.4781	1.76397	4.08936	2.84766
	18.4457	4.98061	19.5191	14.248		2.78858	3.88028	6.81618	5.4871
	10.485	9.29517	11.0239	1.04322		2.92988	6.65829	4.27287	1.23364
	9.67098	10.4006	10.4453	6.02701		15.9836	6.48698	4.84393	6.80916
	12.3288	10.2247	8.76867	9.28638		5.141	2.3991	6.23889	2.50481
	7.09815		10.7405	8.03313		8.54823		1.26687	6.1722
	14.3906		8.47477	8.92281		3.79564		4.75974	5.63746
			8.2648	14.2294				3.67244	2.35525
				9.89785					1
				14.1775					1.52956
	Fig.2f TUNEL (# of apoptotic cells/field)
	Littermate WT		LysMCre
	LPS+GTS-	LPS+GTS+	LPS+GTS-	LPS+GTS+
	4.5833	2.3333	5	5.3333
	4.8333	2.6667	4.6667	3.6667
	5.4166	4.8333	3.3333	3
	3.5	4.5	3.3333	4
	6.8333	3.8333	6	3.4167
	6.8333			3.5
	6.1667			4
				4.3333
				4.6667
				3.6667

## Sheet: Fg.3
	Fig.3d
	(%)	B cells	T cells	DC	Monocytes	NKT	NK cells	Neutrophils	Macrophages	Tgd	ILC	Stem cells	B cells, pro	Basophils	Total cells
	Spleen_Ctl	62.7094	27.2802	2.04757	2.52327	1.69597	1.73733	1.09617	0.289555	0.289555	0.124095	0.0206825	0.0620476	0.124095	100
	Spleen_GTS	69.7115	18.6788	2.43946	3.31197	0.979345	2.42165	0.712251	0.373932	0.462963	0.160256	0.409544	0.302707	0.0356125	100
	Spleen_LPS	72	18.3206	2.56489	0.854962	3.26718	1.43511	0.458015	0.396947	0.152672	0.48855	0.0610687	0	0	100
	Spleen_GTS_LPS	68.1237	22.9566	2.27434	0.817342	3.87349	0.746269	0.319829	0.355366	0.0355366	0.390903	0.10661	0	0	100

## Sheet: Fig.4
	Fig.4a ELISA TNF-α (pg/mL)
	LPS-GTS-	2.62806
	LPS-GTS+	2.68753
	LPS+GTS-	310.53
	LPS+GTS+	182.941

## Sheet: Fig.6
	Fig.6c Number of CFSE positive cells/ field (x200)							Fig.6e Number of CFSE positive cells/ field (x200)							Fig.6g ELISA TNF-α (ratio)
	4h	field	L-G-	L-G+	L+G-	L+G+		24h	field	L-G-	L-G+	L+G-	L+G+		U937-GTS-LPS+	U937+GTS-LPS+	U937-GTS+LPS+
	#1	1	37	46	40	47		#1	1	16	136	8	59		1.29051	0.93158	0.62461
		2	107	87	58	65			2	79	159	28	74		0.81385	0.63917	0.438
		3	40	64	46	32			3	46	119	20	47		0.70258	0.63709	0.50742
		mean	61.3333	65.6667	48	48			mean	47	138	18.6667	60		0.98965	1.04621	0.64335
	#2	1	39	60	84	74		#2	1	23	84	17	74		0.94543	0.6983	0.50546
		2	73	77	63	55			2	36	142	20	72		1.258	0.94543	0.8858
		3	58	37	38	55			3	20	116	10	45		0.98889	0.66281	0.64914
		mean	56.6667	58	61.6667	61.3333			mean	26.3333	114	15.6667	63.6667		1.01118	0.67064	0.74402
	#3	1	46	58	35	66		#3	1	24	170	6	57			0.77118
		2	77	82	67	74			2	44	155	22	77			0.89939
		3	59	69	72	45			3	31	127	14	58
		mean	60.6667	69.6667	58	61.6667			mean	33	150.667	14	64
	#4	1	51	30	29	62		#4	1	28	108	20	61
		2	69	100	74	109			2	43	164	14	65
		3	37	74	40	78			3	13	93	6	30
		mean	52.3333	68	47.6667	83			mean	28	121.667	13.3333	52
	#5	1	70	121	74	70		#5	1	45	182	21	55
		2	95	93	72	75			2	62	179	19	89
		3	58	59	54	75			3	63	70	9	45
		mean	74.3333	91	66.6667	73.3333			mean	56.6667	143.667	16.3333	63
	#6	1	167	72	72	52		#6	1	127	112	8	34
		2	95	74	67	104			2	110	192	29	72
		3	68	57	48	112			3	34	95	6	28
		mean	110	67.6667	62.3333	89.3333			mean	90.3333	133	14.3333	44.6667
	#7	1	17	50	40	47		#7	1	26	145	11	27
		2	82	58	53	65			2	55	108	32	79
		3	61	50	57	48			3	16	31	7	22
		mean	53.3333	52.6667	50	53.3333			4	36	26	4	21
									mean	33.25	77.5	13.5	37.25
								#8	1	57	276	8	57
									2	77	356	20	107
									3	31	229	19	51
									4	24	141	8	29
									mean	47.25	250.5	13.75	61
								#9	1	20	17	9	29
									2	34	62	32	33
									3	41	35	26	30
									mean	31.6667	38	22.3333	30.6667

## Sheet: Fig.7
	Fig.7b ELISA TNF-α (pg/mL)
	sham		SPLX
	LPS+GTS-	LPS+GTS+	LPS+GTS-	LPS+GTS+
	362.1	193.133	283.526	324.621
	188.983	17.251	527.057	189.863
	407.893	36.59	275.361	299.359
	326.073	286.617	275.361	293.839
	295.941	218.804	242.789	220.568
	352.362	226.462	403.847	197.172
	362.843	378.335	331.281	275.739
			308.579	420.743
				220.248
	Fig.7c RT-PCR (Ngal/Gapdh relative expression)				Fig.7c RT-PCR (Kim1/Gapdh relative expression)
	SPLX					SPLX
	LPS+GTS-	LPS+GTS+				LPS+GTS-	LPS+GTS+
	126.792	125				24.779	5.633
	149.404	82.127				6.116	6.625
	120.426	178.992				16.027	9.542
	129.664	105.193				32.773	10.059
	1	96.62				10.614	5.848
	98.531	111.45				5.921	6.124
	Fig.7d ELISA TNF-α (pg/mL)
	CD4+ T cell depletion
	LPS+GTS-	LPS+GTS+
	205.676	153.954
	216.926	124.179
	242.444	121.835
	228.9	32.641
	213.235	140.363
		154.166
		192.833

## Sheet: Fig.S1
	Fig.S1 Tubular injury score
	LPS-GTS-	LPS+GTS-	LPS+GTS+
	0	0.6667	1
	0	1.3333	1.1667
	0	1	1
	0	1.5	0.6667
	0	1.1667	0.8333
	0.3333	1.1667	1.5
		1.3333	1.1667
		1	0.6667

## Sheet: Fig.S3
	Fig.S3 ELISA TNF-α (ratio)
	LysMCre
	LPS+GTS-	LPS+GTS+
	0.3944	0.7956
	0.3084	2.3991
	2.2031	1.8173
	1.0939	1.7031
	1	0.9428
		0.5994
		2.085
		1.827
		1.369

## Sheet: Fig.S4
	Fig.S4b Tubular injury score
	Littermate WT		LysMCre
	LPS+GTS-	LPS+GTS+	LPS+GTS-	LPS+GTS+
	1.5	0.6667	1.1667	1.6667
	0.6667	1.8333	1.3333	1.1667
	0.5	1.3333	1.1667	1.3333
	0.8333	1.1667	2.3333	1.3333
	1	0.8333	0.5	1.1667
	1	1.1667	0.8333	1.6667
	1.6667		1.1667	1
	1.6667		0.5	1.5
			0.8333	1.6667
				1.6667
				1.1667

## Sheet: Fig.S5
	Fig.5Sb ELISA TNF-α
	Littermate WT		LysMCre
	LPS+GTS-	LPS+GTS+	LPS+GTS-	LPS+GTS+
	120.385	15.2712	111.429	20.8709
	82.3554	19.7164	111.429	30.6615
	229.078	11.1332	22.0418	20.8709
	12.1366	10.1512	122.197	30.6615
	12.1366	34.5645	99.1911	25.6481
	212.223	55.6858	138.805	25.6481
	144.458	35.8912	416.039	24.4307
	46.9369	45.516	183.532	20.871
	34.5645	35.8912	11.1332	22.0418
	33.2504	35.8912	45.1603	12.1366
	33.2504	20.8709	79.0851	107.896
	133.21	11.1332	107.896	23.2285
	118.58	23.2285	92.3625	28.1266
	131.358	17.4583		111.429
		35.8912
		10.1512
	Fig.S5c BUN (mg/dL)
	Littermate WT		LysMCre
	LPS+GTS-	LPS+GTS+	LPS+GTS-	LPS+GTS+
	102.5	31.8	93.8	27.2
	122	22	90.6	52
	84.8	22.5	28.8	38.2
	21.3	121.9	117.4	93.3
	21	73.5	83.7	37.4
	128.7	141	107	50.5
	95.9	64.5	91.2	57.5
	102.6	48.8	121.2	24.5
	86.1	85.8	29.8	39
	46.7	34.6	106.8	23.2
	53.5	19.2	109.3	86.7
	121.2	27.4	98.2	22.2
	143.7	90.3	185.7	20.8
	86.7	30.7		77.6
		104.6
		29.1
	Fig.S5d RT-PCR (relative expression)
	Ngal/Gapdh					Kim1/Gapdh
	Littermate WT		LysMCre			Littermate WT		LysMCre
	LPS+GTS-	LPS+GTS+	LPS+GTS-	LPS+GTS+		LPS+GTS-	LPS+GTS+	LPS+GTS-	LPS+GTS+
	1170.27	687.159	2014.84	1		126.722	176.248	6514.28	4.451
	1052.42	267.734	2774.87	389.166		292.652	322.215	5893.1	688.689
	622.027	0.6764	217.802	406.423		1773.63	2.378	576.263	702.256
	15.83	1370.41	1123.83	960.948		8.244	323.823	204.279	2188.21
	6.459	5.504	624.077	598.509		4.472	3.879	511.808	1162.72
	1310.69	1274.16	870.116	488.232		216.348	1352.16	1377.28	977.892
	837.262	533.02	547.367	3176.34		713.146	1232.2	909.675	920.811
	2525.28	633.749	1497.3	452.138		406.513	1300.34	206.982	429.707
	1053.82	1447.09	19.218	858.738		1672.12	338.204	11.912	166.801
	1210.3	402.708	1476.69	1.5469		989.878	1035.72	2436.17	1.4444
	1555.47	1325.87	1635.18	599.055		1078.74	1032.69	3380.14	370.061
	1610.04	9.1176	1024.55	303.608		343.051	1	1362.08	410.522
	1515.22	1078.41	1319.92	262.175		417.426	424.902	239.682	259.333
	725.037	365.036		479.971		741.986	627.466		566.552
		2.436		2021.36			4.031		686.875
	Fig.S5f Tubular injury score
	Littermate WT		LysMCre
	LPS+GTS-	LPS+GTS+	LPS+GTS-	LPS+GTS+
	2.667	1.333	0.5	0.833
	0.333	0.667	0.333	1.667
	2.167	2.167	0	1.333
	0.833	3	2.5	1
	0.5	3.167	2.833	0.667
	2.5	2.667	2.5	1.833
	2.667	0.667	4	1.667
	1.667	1.333	3.833	0.5
	4	1.5	2.167	3.167
	2	2	3.167	2.667
	1.667	1.667	3.167	2.5
	2.167	1.667	3	1.333
	3.333	2	2.833	2.167
	2.667	1.167		2.833
		1.167		3.833

[truncated: 5 more sheets: Fig.S6, Fig.S7, Fig.S8, Fig.S9, Fig.S10]
